# Supplementary material for: Outcome of keratolimbal allograft transplantation with deep anterior lamellar keratoplasty for bilateral limbal stem cell deficiency
Source: Front Med (Lausanne). 2022 Nov 15;9:986194. doi: 10.3389/fmed.2022.986194 (PMC9705574; doi:10.3389/fmed.2022.986194)
Supplement: Supplementary file 1 [file Data_Sheet_1.ZIP]

Archive with 3 entries (3 files):
- Supplement1.docx
- Supplement2.docx
- Supplement3.docx
